# Supplementary material for: Stereo-cell coupled with single-cell transcriptomics identifies a transitional metabolic state in maturing skeletal muscle myofibers
Source: Front Genet. 2026 Jun 17;17:1846707. doi: 10.3389/fgene.2026.1846707 (PMC13318253; doi:10.3389/fgene.2026.1846707)
Supplement: Supplementary file 1 [file Table2.xlsx]

## Sheet: Sheet1
Supplementary Table S2. Cell type proportions in scRNA-seq data of different skeletal muscle tissues
CellType	sc_EDL	sc_GAS	sc_QUAD	sc_SOL	sc_TA
Adipocyte	0.002	0.001	0.007	0.002	0.002
EC	0.498	0.458	0.576	0.571	0.59
FAPs	0.147	0.163	0.061	0.111	0.12
Immune	0.026	0.042	0.022	0.032	0.023
LEC	0.004	0.003	0.001	0.005	0.002
MF_I	0	0	0	0	0
MF_II	0.055	0.1	0.099	0.117	0.086
MTJ	0	0	0	0.001	0
MuSC	0.066	0.05	0.059	0.065	0.05
NMJ	0	0	0	0	0
Pericyte	0.066	0.099	0.088	0.05	0.061
SMC	0.016	0.024	0.033	0.009	0.017
Tenocytes	0.072	0.024	0.02	0.019	0.017
mSchwann	0.032	0.025	0.025	0.013	0.021
nmSchwann	0.017	0.011	0.009	0.005	0.011
