# Supplementary material for: Stereo-cell coupled with single-cell transcriptomics identifies a transitional metabolic state in maturing skeletal muscle myofibers
Source: Front Genet. 2026 Jun 17;17:1846707. doi: 10.3389/fgene.2026.1846707 (PMC13318253; doi:10.3389/fgene.2026.1846707)
Supplement: Supplementary file 2 [file Table3.xlsx]

## Sheet: Sheet1
Supplementary Table S3. Cell type proportions in snRNA-seq data of different skeletal muscle tissues
CellType	sn_EDL	sn_GAS	sn_QUAD	sn_SOL	sn_TA
Adipocyte	0.002	0.004	0.018	0.003	0.001
EC	0.077	0.053	0.024	0.084	0.06
FAPs	0.07	0.128	0.083	0.054	0.075
Immune	0.013	0.027	0.014	0.01	0.015
LEC	0.002	0.005	0.002	0.002	0.003
MF_I	0.004	0.004	0	0.098	0.002
MF_II	0.715	0.698	0.812	0.655	0.751
MTJ	0.025	0.028	0.016	0.013	0.016
MuSC	0.019	0.017	0.007	0.03	0.017
NMJ	0.007	0.004	0.004	0.01	0.006
Pericyte	0.03	0.023	0.012	0.029	0.032
SMC	0.004	0.002	0.002	0.005	0.006
Tenocytes	0.029	0.006	0.006	0.003	0.015
mSchwann	0.002	0.001	0	0.001	0.001
nmSchwann	0.001	0.001	0	0.002	0.001
