# Supplementary material for: Stereo-cell coupled with single-cell transcriptomics identifies a transitional metabolic state in maturing skeletal muscle myofibers
Source: Front Genet. 2026 Jun 17;17:1846707. doi: 10.3389/fgene.2026.1846707 (PMC13318253; doi:10.3389/fgene.2026.1846707)
Supplement: Supplementary file 3 [file Table4.xlsx]

## Sheet: Sheet1
Supplementary Table S4. Myofiber subtype proportions in scRNA-seq data of different skeletal muscle tissues
CellType	sc_EDL	sc_GAS	sc_QUAD	sc_SOL	sc_TA
MF_I	0	0	0	0.004	0
MF_IIA	0	0	0	0.002	0
MF_IIB_1	0	0	0	0	0
MF_IIB_2	0.137	0.132	0.034	0.092	0.084
MF_IIB_3	0.863	0.868	0.966	0.901	0.916
MF_IIX	0	0	0	0.002	0
