# Supplementary material for: Stereo-cell coupled with single-cell transcriptomics identifies a transitional metabolic state in maturing skeletal muscle myofibers
Source: Front Genet. 2026 Jun 17;17:1846707. doi: 10.3389/fgene.2026.1846707 (PMC13318253; doi:10.3389/fgene.2026.1846707)
Supplement: Supplementary file 4 [file Table1.xlsx]

## Sheet: Sheet1
Supplementary Table S1. Marker genes used for cell type annotation
celltype	Marker genes
MF_I	Myh7,Tnnt1,Tnnc1
MF_IIA	Myh2
MF_IIX	Myh1
MF_IIB_1	Myh4,Tnnt3,Tnnc2,Mss51,Gpd2
MF_IIB_2	Myh4,Tnnt3,Tnnc2,Gsn,Plxdc2
MF_IIB_3	Myh4,Tnnt3,Tnnc2,Fabp4,Ldha
LEC	Lrg1,Ccl21a
EC	Pecam1,Cdh5,Rgcc
SMC	Myh11,Acta2
Pericyte	Kcnj8,Abcc9,Rgs5
Adipocyte	Adipoq,Cyp2e1
Immune	Ptprc,Cd68,Cd163,Cd79a
FAPs	Dcn,Pdgfra
mSchwann	Mpz
nmSchwann	Cdh19,L1cam
Tenocytes	Mkx,Tnmd,Col1a1
MuSC	Pax7
MTJ	Col22a1
NMJ	Chrne,Ache,Ncam1
