# Supplementary material for: Stereo-cell coupled with single-cell transcriptomics identifies a transitional metabolic state in maturing skeletal muscle myofibers
Source: Front Genet. 2026 Jun 17;17:1846707. doi: 10.3389/fgene.2026.1846707 (PMC13318253; doi:10.3389/fgene.2026.1846707)
Supplement: Supplementary file 5 [file Table5.xlsx]

## Sheet: Sheet1
Supplementary Table S5. Myofiber subtype proportions in snRNA-seq data of different skeletal muscle tissues
CellType	sn_EDL	sn_GAS	sn_QUAD	sn_SOL	sn_TA
MF_I	0.003	0.005	0	0.244	0.002
MF_IIA	0.066	0.057	0.024	0.18	0.07
MF_IIB_1	0.467	0.635	0.575	0.123	0.504
MF_IIB_2	0.107	0.039	0.152	0.046	0.038
MF_IIB_3	0.196	0.181	0.209	0.143	0.138
MF_IIX	0.161	0.082	0.039	0.264	0.249
